# Supplementary material for: Heat Shock Proteins in Pancreatic Cancer: Pathogenic Mechanisms and Clinical Implications
Source: Cells. 2025 Oct 18;14(20):1627. doi: 10.3390/cells14201627 (PMC12564148; doi:10.3390/cells14201627)
Supplement: Supplementary file 1 [file cells-14-01627-s001.zip]

Archive with 1 entries (1 files):
- cells-3760765-supplementary.pdf
